# Supplementary material for: Cell type-specific modulation of sensory and affective components of itch in the periaqueductal gray
Source: Nat Commun. 2019 Sep 25;10:4356. doi: 10.1038/s41467-019-12316-0 (PMC6761157; doi:10.1038/s41467-019-12316-0)
Supplement: Supplementary file 3 — Source Data [file 41467_2019_12316_MOESM3_ESM.xlsx]

## Sheet: Figure 1
Figure 1d					Figure 1e					Figure 1f
Min	Pre	Vehicle	24 Hr post-		Min	Pre	Lidocaine	24 Hr post-		Pre	167	241	214	79	215	145	112	177
1	1.6	4	0		1	2.6	0	0		Vehicle	181	230	206	97	203	151	201	193
2	3.3	1.3	3		2	4.9	3	3.2		post	159	197	222	99	161	151	156	180
3	6	10.6	2.75		3	0.8	2.5	2.7
4	0.6	4	8.6		4	12.3	2	9.45
5	4.6	4.6	2.75		5	14.2	0	3.4		Pre	175	121	158	254	181	134	231	199
6	3.6	6.3	5.2		6	6	3.2	5.5		Lidocaine	92	68	111	109	100	86	75	8
7	2.6	9.3	5.3		7	9.3	0.5	6.25		post	214	185	140	263	194	155	169	154
8	4.6	11.3	6.2		8	6.2	0	8.7
9	8.3	10	8		9	5	0.5	10.9
10	4	9.6	9.7		10	9	0	10.6
11	3.6	5	7		11	5.8	0.5	8.1
12	6.6	15	5		12	3.4	1.5	5.6
13	6.3	11.6	11		13	5.1	2.25	13.9
14	5.6	4.3	9.4		14	5.5	4.5	11.7
15	12.3	8.3	5		15	6.1	2	5.6
16	8.3	6.6	10.1		16	2.2	0.5	10.2
17	8.6	8.3	6.45		17	9.3	0.5	7
18	9	12	3.8		18	9	4.75	9.3
19	8.3	10.6	4.8		19	8.9	6.5	13
20	6.3	6.3	5.5		20	5	4.75	11.7
21	3.6	4.3	3.3		21	5.7	8.75	7.2
22	8	2.3	2		22	13.3	2.3	5.2
23	2.6	4	5.25		23	18	5.25	4.8
24	0.6	2.6	3.6		24	6	5.75	4.4
25	4.3	4.6	2		25	6.3	5.75	2.8
26	0.33	0.6	5		26	4.2	2	5
27	0.3	1.6	1		27	3	4.75	1
28	0	3	1.4		28	1.8	7.75	2.3
29	0	2	2		29	2.3	3.25	2.9
30	0	0	1.85		30	1.7	1.25	2.5

## Sheet: Figure 2
Figure 2b
mCherry
Pre	251	223	195	190	162	374	304	214
CNO	199	209	221	369	169	225	199	158
hM3Dq
Pre	236	221	354	139	114	306	254	231	236	329	303	163	270	228	169
CNO	0	0	0	0	87	118	55	3	56	28	0	0	88	0	0
Figure 2f
mCherry
Pre	225	115	158	185	234	234	119	151	184	326	279
CNO	119	151	184	247	258	258	314	193	189	283	172
hM4Di
Pre	119	151	184	247	258	267	112	234	216	185	196	182	120	211
CNO	187	306	107	495	374	376	564	556	504	374	378	480	357	396

## Sheet: Figure 3
Figure 3c				Figure 3e
eGFP	Saline	CNO		hM3Dq	Saline	CNO
	349.786	-310.704			13.433	-270
	-99.258	-17.429			-212.808	196.953
	202.851	21.021			-2.31	-247.242
	-33.633	-57.653			6.601	-223.019
	10.1846	-151.157			45.8303	-112.911
	-203.506	-48.825			-102.901	-198.394
	-40.046	-15.9964			58.657	-17.4164
	259.155	-68.8708			110.005	-146.969
	-1.7772	-130.939			88.9108	-28.8021
	239.155	-59.825			-89.6879	-180.603
	-37.046	-92.8708			68.657	111.19
					21.8303	28.853
					100.104	48.853

## Sheet: Figure 4
Figure 4d
Bl	0.004794	0.06237	0.04119
Scratch	-0.03373	-0.584633	-0.380096
Figure 4e
Bl (e+03)	92100	46800	5700
Scratch (e+03)	-27900	-48600	-5510
Figure 4f
Bl	-0.03966	0.010641	-0.06442
Scratch	0.711846	0.14352	0.651384
Figure 4g
Bl (e+04)	60000	11700	2000
Scratch (e+04)	166000	48800	45800

## Sheet: Figure 5
Figure 5b
mCherry
Pre	375	360	352	122	258	260	270	279	265	225	240	220	341
CNO	224	355	231	187	197	240	218	374	319	234	331	390	355
hM3Dq
Pre	259	246	475	187	196	305	355	254	452	205	213	250	262
CNO	56	0	22	42	52	87	30	45	76	80	27	31	39
Figure 5e
mCherry
Pre	307	159	262	258	141	237	245	142	120	201	180	388	150
CNO	208	251	232	236	200	202	258	312	344	163	164	226	150
hM4Di
Pre	219	253	169	220	205	133	255	193	207	170	200	247	146
CNO	278	294	355	384	319	317	331	390	315	317	427	308	441
Figure 5h
mCherry
Pre	114	118	90	178	75	102	149	134	120
CNO	91	134	128	145	154	136	172.449	133	136
hM3Dq
Pre	146	87	101	107	131	175	209	225	102
CNO	91	22	53	61	87	42	41	72.449	40

## Sheet: Figure 6
Figure 6d				Figure 6e
mCherry	Saline	Chloroquine		hM3Dq	Saline	Chloroquine
	137	-228			433	702
	267	-240			123	59
	37	-130			154	135
	-39	-170			15	32
	123	86			87	330
	154	-45			86	15
	230	-332			145	48
	240	-70			190	135

## Sheet: Figure 7
Figure 7b
mCherry
Pre	35	163	181	58	71	315	290	270	255	248	233	239	110	148
CNO	226	234	252	114	135	240	192	275	220	211	252	114	175	162
hM3Dq
Pre	244	240	125	261	250	226	252	280	245	292	272	258	335	251
CNO	315	395	442	414	469	488	358	401	427	437	447	510	529	365
mCherry
Pre	251	153	128	246	249	230	166	130	112	268	255	235	146	230
CNO	190	260	230	216	198	179	234	210	152	270	135	161	194	140
Figure 7e
hM4Di
Pre	230	187	148	153	303	178	128	290	180	188	203	135	225
CNO	17	29	76	35	145	117	100	101	70	46	76	78	64
Figure 7h
mCherry
Pre	149	134	125	109	88	129	112	70
CNO	71	188	99	87	82	160	96	66
hM3Dq
Pre	115	129	95	133	110	107	145	90
CNO	75	65	40	68	67	51	45	28

## Sheet: Figure 8
Figure 8d				Figure 8e
mCherry	Saline	Chloroquine		hM4Di	Saline	Chloroquine
	388.667	-133.333			14	-105
	237.93	-363.442			15	-86
	298.983	-183.784			148	-122
	-19.8129	-394.595			-20	-146
	269.192	-246.809			0	-73
	-95.0079	-215.054			93	-200
	201	-117.105			39	-65
	-65.4716	-100.622			-48	-279
	119.529	108.974			98

## Sheet: Figure 9
Figure 9d
	mCherry	hM3Dq	hM4Di
	42	32	130
	64	10	82
	81	0	127

## Sheet: Supplementary Figure 1
Supplementary Figure 1a						Supplementary Figure 1b						Supplementary Figure 1c							Supplementary Figure 1d
Dose	0.3	0.5	1			Dose	0.3	0.5	1			Dose	1	2	3	5			Dose	1	2	3	5
	75.2475	0	0				16.7568	133.513	187				225	189	44	56				216	216	309	384
	55.2147	53.3742	0				25.2137	140.94	306				253	105	101	0				155	395	304	391
	60.3704	43.7037	0				20.7692	150.256	107				195	132	147	22				331	131	345	455
	94.7867	55	0				17.1429	263.865	495				190	75	138	42				225	169	274	379
	36.6667	25	87				22.649	115.232	374				162	309	244	52				253	369	319	391
	64.3454	15	18				58.1522	127.174	376				229	304	101	87				195	189	290	472
			55						564				253	63		30				190	105	331	380
			3						556				169	274		45				162	132	287	366
			56						504					219		74					276	395
			28						374							27					101
			0						378							31
			0						480							39
			88						357
			0						396
			0
Supplementary Figure 1e							Supplementary Figure 1f
Dose	1	1.5	2	5			Dose	1	1.5	2	5
	282	256	415	315				220	213	91	17
	304	234	417	417				155	353	51	45
	301	252	437	437				212	260	82	76
	339	190	441	441				264	244	39	52
	194	405	469	469				177	278	191	145
	272	338	488	488				287	272	211	117
	174	346	154	358				368		382	100
			146	415				214		139	101
			106	417						377	70.5882
			358	437						264	64.9351
				441						177	76.7442
				469						287	78.355
										368	64.32
										214

[truncated: 2 more sheets: Supplementary Figure 2, Supplementary Figure 3]
